# Supplementary material for: Non-linear genetic diversity and notable population differentiation caused by low gene flow of bermudagrass [Cynodon dactylon (L.) Pers.] along longitude gradients
Source: PeerJ. 2021 Aug 17;9:e11953. doi: 10.7717/peerj.11953 (PMC8378333; doi:10.7717/peerj.11953)
Supplement: Supplemental Information 3 [file peerj-09-11953-s003.txt]

1 110001100000010000111011000100000100010001110110010011110111010011100001111001000001000010000100000101111
2 110001000000010001111011100001001000101010011110011110110110010010100111011001000010000100010000001101111
3 110001110000010001111011100001001000101010011110011110110110010010100111011001000010000100010000001101111
4 110001100000010000111001000100000100101010110110011011110111010011100001111001000010000010000100000101111
5 111001100000111000111001000011010000101001110110011011110111000011100001111001000001000010000100010001111
6 110001100001010000110001000100000100100010110110011011000101000011000001010001000001000000000100000100110
7 111001100001111000110101000100000100010001110110011011110100010010100111001101000010000100000000001101111
8 110001100001010000111001000100000100101010110110001011110111010011100001111001000001000010000100000101111
9 110001100001010000111001000100000100101010110110001011110111010011100011111001000001000010000100000101111
10 110001110001010001110011100001001000101010011110011110100110110010000111011001000010000100010000001101110
11 110001110000010001111011100001001000101010010110011110110110110010100111011101000010000100010000001101111
12 110001100110010000111001000100000100101010110111101011110111010011100001111001000001000010000100000101111
13 110001100110010000111001000101001100010101010111101011110111010011100011111001000011000100000100001101111
14 110001000110010001111011100001001000010101011110001110110110010010100111011001000010000100010000001101111
15 110001100110010000111001000100000100100010010111101011110101010011100001111001000001000010000100000101111
16 110001100110010000110001000100000100100010110110001011110101000011000001010001000001000000000100000100110
17 110001100110010000111001000100000100100010110111101011110111000011000001111001000001000010000100000101111
18 110001100110010000111011100001001100010101010111101111110111110010100011111001000011000100010100001101111
19 110001100110010000111001010100010100000010111111101011110110010011000101111001010001000010001010001101111
20 111001100110010000111001010100110100000001111110001011110110010011000101111001010001000010001010010101111
21 111001100110010000111001001101000000000001111110011011110100010011000111001101001010000100000000010101111
22 110001100110010000111001010100010100001010111111101011110110110011000101111001010001000010001010001101111
23 110001100110010000111001010100010100001010111111101011110110110011000101111001010001000010001010001101111
24 110001100110010000111001010100010100001010111110011011110110010011000101111001010001000000001010001101111
25 110001100110010000111001010100010100000001111110001011110110010011000101111001010001000000001010001101111
26 110001100110010000111001010100010100000001111110001011110110010011000101111001010001000000001010001101111
27 110001100110011000111001010100010100000001111110011011110110010011000101111001010001000000001000001101111
28 110001100110010000111001010101011000000001111110001011110110010011000111011101010001000000001010010101111
29 110001100110010000111001010100010100001010111110001011110110010011000101111001010001000000001010001101111
30 110001100110010000111001010100010100001010111110001011110110010011000101111001010001000000001010001101111
31 110001100110010000111001010100010100000001111110001011110110010011000101111001010001000000001010001101111
32 001001100110010000110011010101001000000001110110011010010101000010000001001001000001000100000001001101101
33 001001100110010010110111000001001000000001110110011010010101100010000001001001000000000100000001010101101
34 110001100110010000111001010100010100001010111110001011110110110011000101111001010001000010001010001101111
35 110001100110010000110001010100010000001010110110001011000110010010000101010001010001000000001000001100110
36 001001100100010010110111000001010000010010010110011010011110010010001001001101000000001010000011001100001
37 110001100110010000111001010100010100000001111110001011110110010011000101111001010001000000001000001101111
38 110001100110010000111001010100010100000001111110001011110110010011000101111001010001000000001010001001111
39 110001100100010000111001100001010000000101111110011110110110010010001111011001000010001100000000001101111
40 001001100100010000111000010010000000000101010110001110110110110010001101111001000010000000000100001101111
41 001001100100010001111000010010000000000101010110001110110110110010001111011001000010000000000100001101111
42 111001100100010000111001110110000000000101010110001110110100010010001111011001000010000001001100011101111
43 001001100100010000111000010010000000000110010110001110110110110010001111011001000010000000000100010101111
44 110001100110010000111001010100010100000001011111101011110110110011000101111001010001000000001010001101111
45 111001100100010001111001100000110000000101111110011110110110110010001111011001000010001100000000001101111
46 001001100100010000111000010010000000000101010110001110110110110010001111011001000010000010000100001101111
47 001001100100010000111000010001000000000101010110001110110110110010001111011001000010000010000100010101111
48 001001100100010000111011010001000000000101010110001110110110110010001111010101000010000010000100010101111
49 001001100100010000111000010001000000000101010110001110110100010010001111011001000010000000000100001101111
50 001001100000010000111111010010000000000101010110011110110100010010101111011001000010000100000000010101111
51 001001100100010000111000010001000000000101010110001110110110010010001111011001000010000000000100001101111
52 001001100100010000111000010010000000000101010110001110110110010010001111011001000010000000000100001101111
53 000001100100010000111000010010000000000101010110001110110110010010001110011001000010000000000100001101111
54 001001100100010000111000010010000000000101010110011110110110010010001101111001000010000000000100010101111
55 110001100110010000111001010100010100000001010110011110110110110011000101111001010001000000001010001101111
56 001001100100010000111000010010000000000101010110011110110110110010001111011001000010000000000100001101111
57 001001100100010000111001010110000000000101010110001110110110110010001111011001000010000000000100001101111
58 110001100100010001111011100001010000000101111110011110110110110010001110011001000010001100000000001101111
59 001001100110010000110111000000000010000001110110011010110100011010000001011101010010000010000101001101101
60 111001100100010000110111000001010100000001010110011010110110100010001001001101010000001010000101001101001
61 001001100110010000110011000001010000000001010110011010010110000010001001001001010000001010000001001100001
62 110001100110010000110111000001100000000001010110001010010110010010000001001001000000001000000100001101001
63 100001100100010000110011000001010000000001010110011010110110000010100001011001000010000000000110001100001
64 001001010100010000110001000001000000000001110110101010101110001010001001010101010000000010000010001100101
65 001101100110010000110011000100010000000001010110101010010110000010000001001001010001000000000110010101001
66 100001010110010000110101000000010000000001110110101010011110000010001001001101000010000000000100001100001
67 100001110100010010110111000000100100000001110110101010010110101010001001001001000010000000000101001100101
68 101000000110010000110011000001000010000001110110001010100110001010000001010000010010000010000000010101100
69 110001100110010010110111000000100000000001110110001010011110110010001001001101000010000010000010001101001
70 101001110100010010110001000010111000000101110110001010101100010010001001010101010010000010000100010101001
71 011001110100010000110001000001011000000001110100111010101110110010001001010101010010000110000010001101001
72 011001110100010010110101000000011000000001110100111010101110110010001011010101010010000010000100001101001
73 011001110110010000110111000001001000000001110110011010101110000010000001010101000010000010000110001100001
74 100001100100010000110111000000010000000001010110011010010110001010000001001001010010000000000010001101001
75 101001110100010010110111000001000100000001110110011010010110001010000001001001000010000010000000001101001
76 011101100110010001110111010010000100000001011110011010100110010110001101010001110001000000000001001100111
77 010001100100010000110111000000000010000001110110011010010100001010000001001001010010010000000100000100001
78 100001000110010010110101000000100100000001010110011010010110100010000001001001010010000000000100001101001
79 110001101110010000110100100100100000000101111110011011100110110010000101110001000000110000000000001101111
80 010001101110010000110111100100000010000101010110011011010110110010001101101001000001000000001000001101111
81 011001101101101000111011000000000000000101010110011011010100010010001101101001000010000001001000010101111
82 101001100101101001111011100000000000000101111110011110111100010010000111011101001010000101001000001101111
83 101001100100010001110101101011100000000101111110011110111110110010000111011101001010000100000000110101111
84 110001101110010000110011100100100010000101010110011011010110010010001101101001000001000000000010001101111
85 001101100110010000110111000000010000000001010110011010010110100010000001001100010010000000000110010101001
86 110001100100010001110111100001000000000101111110011110111110110010000111001101001010000100000000101101111
87 001001100100010010110011110000101000010101011110001010110110010010001111011001000011000010000000001100111
88 110001100100010001111011100001000000000101111110011110111110010010000111011101001010000100000000001101111
89 010001101110010000111011000100000010000101010110011011010110010010001101101001000010000000001000001101111
90 010001101110010000111011000101000010000101010110011011010110010010001101101001000010000000001000001101111
91 011001100000010000111011000000000010000101010110011110101110010010000111010101000010001010000000001101111
92 110001100100010001011011100001000000000101011100011110110110010010000111011001000010000100000000011101111
93 110001100100010001011011100001000000000101011100011110110110010010000111011001000010000100000000011101111
94 110001100100010001111011000001000000000101111110011110110110010010000111011001001010000100000000001101111
95 110001100100010001111011100100100010000101010110011111110110010010001111101001000010000100001010001101111
96 111001100100010001011011100010100000000101011110011110010110111010001111010001000010000100000010010101110
97 110001100100010001111011100001000000000101111110011110111110110010000111011101001010000100000000101101111
98 110001100100010001111011100101000010000101111110011110111110110010000111011101001010000110001000001101111
99 100001000100010001011111000010000000001001000110001000001100001010001001000101000000000000000010000100101
100 001001000100010001111111000000110100001011000110011000000000001010011000010101000000000000000010001101101
101 101001110100010000110111000000011000001001000100011010001100010010001001000101000000000100000000000101001
102 001001000100010001011101000000001000001001000111001000000101000010001000010101000000000000000010000101001
103 101001100100010000110011000001100000000001000100101010110100000010001001011000010000001000000100001010001
104 001001000100010001011111000000100100000011000110011000001101011010001001000101000000000000000011001101101
105 001001000100010001011101000000001000001001000111001000000101010010001000010101000000000010000010000101001
106 100001000100110110110101000001000000001011000111101010111100011010000001011001000000000000000011001101001
107 011001000100010001011111000000100100000011000110011000000101001010001000000101000000000000000011001101101
108 101001100100010000110011000001100000000001000100101010100100000010000001011000010000001000000100001010001
109 101001100100010001111111000000011000001101000111011000101100010010011000010101000000000010000010001011110
110 101001100100010001111111000010111000001101000111011000000100010010011000010101000000000000000010001011110
111 101001000100010000111011000000011000001001000111011000101100010010011001010101000000000000000010001011110
112 101001100100010001111111000000011000001101000111011000000100010010011000010101000000000000000010001011110
113 101001100100010001111011000000011000001101000111011000101100010010011001010101000000000010000010001011110
114 101001100100010001111111000000011000001101000111011000000100010010011000010101000000000010000010001011110
115 101011100100010000110011000000011000001001000111011010101100000010011001010101000000000000000010001011110
116 101011100100010000110011000001100000000001000100101010110100000010001001011000010000001000000100001010001
117 110001100100010001011011100001000000000101010110111110110100010010000111011001000010000100000000011101111
118 111001100100010001011011100001000000000101010110111110110100010010000111011001000010000100000000011101111
119 110001100100010001011011100001000000000101010110111110110100010010000111011001000010000100000000011101111
120 110001100100010000110111100010100000000101010110111110110100010010000111011001000010000100000000011101111
121 110001100100010000000011100001000000000101010110111110110100010010000111011001000010000100000000011101111
122 110001100100010001011011100001000000000101010110111110110100010010000111011001000010000100000000011101111
123 110001100100010001011011100001000000000101010110111110110100010010000111011001000010000100000000011101111
124 110001100100010001011011100001000000000101010110111100110100010010000110011001000010000100000000011101110
125 110001100000010001011011100001000000000101010100111110110100010010000111011001000010000101001000011101111
126 110001100100010001011011100001000000000101010110111110110100010010000111011001000010000100000000011101111
127 110001100100000001011011100001000000000101010100111110110100010010000111011001000010000100000000011101111
128 110001100100010001011011100001000000000101011100111110110100010010000111011001000010000101001000011101111
129 101101110000010000111011010010100000000101010110001110110100010010000111011001000010100100000000011101111
130 110001100101010001011011100001000000000101010110111110110100010010000111011001000010000100000000011101111
131 110001100100010001011001100001000000000101010110111110110100010010000111011001000010000100000000011101111
132 110001100100010001011011100001000000000101010110111110110100010010000111011001000010000100000000011101111
133 110001100101010001010011101011100000000001011110011110110100010010000101011101000010000101001000011101111
134 110001110100010000110011100001001000000101010110011010100110010010100011010001000010000100010010011101101
135 110001100100010001011001100001000000000101010100111110110100010010000111011001000010000100000000011101111
136 001001110100010000111001100010100000000101010110001110101100010010001111010101000010000100000000011101111
137 110001100110010010110111100001010000100100010111001010101110011010001001010101000010000010010110001101100
138 110001100110010010110111100001010000100100010111011010101110011010001001010101000010000010010110001101100
139 011001100100010000101001100010100000000101010110011010101100010010000101010101000000100000000100011100111
140 110001100110010010110111100000110000100100010111011010101110011010001001010101000010000010110110001101100
141 110001100110010001111011100001000000100101011111111110110100000010000111011001000010000101001010011101111
142 110001100100010001011001100001000000000101010110111110111110010010000111011101000010000100001000010101111
143 110001100110010010111011000000110000010001010110011010101110001010001001011101000010000000110110001101100
144 110001100110010010110111000000110000010001010111011010101110001010001001010101000010000010010110001101100
145 110001100110010010110111000000110000100100010111011010101110001010001001011101000010000000010110001101100
146 110001100110010001011111000000110000010001010111011010101110001010001001011001000010000000010110001101100
147 110001100110010010110111000000110000100100010111011010101110001010001001011001000010000010010110001101100
148 110001100110010010110111000001010000100100010110011010101110001010001001010101000010000000110110001101100
149 110001100100010001111011100001000000010101010110011110110100010010000111011001000010000100000010001101111
150 101101110100010000111000100010000010000101010100101110110100010010000111011001000010000000000100011101111
151 110001100110010001011111000000110000100100010111011010101110001010001001010101000010000010010110001101100
152 101101110100010000111000010010100000000101010110101110110100010010000100000001000010100100000000011101111
153 101101000100010000111001010010100000000101010110101110110100010010000111011001000010100100000000011101111
154 110001100100010001011001000001000000000101010110111100110100010010000111011001000010000100000000011101110
155 101101110100010000111001100010100000000101010110101110100100010010000110011001000010100100000000011101101
156 101101110100010000111001110010100000000101010100101110110100010010000111011001000000100100000000011101111
157 101001010100010000011011110010100000000101010100101010100100010010000101001001000000100100000000011000101
158 101001100100010000101101100010000000000100011100101110100100010110000111010001000010100000000000011101101
159 101101110100010000111011110010100000000101010100101110110100010010000111011001000000100100000000011101111
160 101001010100010000011001100010100000000101010100101010100100010010000110001001000000100100000000011000101
161 001101110100010000111001110010100000000101010100101110110100010010000111011001000000100100000000011101111
162 101101110100010000111001110010100000000101010100101110110100010010000111011001000000100100000000011101111
163 101001100100010000101101100000000000001100010101101110100100010110000111010001000010100000000000011101101
164 101101110100010000111001110010100000000101010110101110110100010010000111011001000000100100000000010101111
165 111001110101011000111001110010100000000101010110101110110110010010000111011001000000100100000000011101111
166 101101110100010000111001110010100000000101010110101110110100010010000111011001000010100100000000011101111
167 101101110100010000111011010010010000000101010110111110100100010010000111001001000010100100000000011101101
168 101101110100010000111011010011101000000101010110101110110100010010000111011001000010100100000000010101111
169 101101110100010000111001010010100000000101010100101110110100010010000111011001000010100100000000011101111
170 101001100100010000001101100010000000000100010101001110100100010110000111010001000010100000000000011101101
171 101101110100010000111001010010100000000101010110101110110100010010000111011001000010100100000000010101111
172 111001100100010001011011110001001000000101010110011110110100010010001111011001000010000100000001010101111
173 111001100100010001011011110001001000000110010101111110110100010010001111011001000010000100000001011101111
174 111001100100010001011001100001001000000110010101111110110100010010001111011001000010000100000001011101111
175 111001100101011001011011100001001000000110010110011110110100010010001100000001000000000000000000010101111
176 110001100101011001011011110010000000000110010110111110110100010010000111011001000010000100000000011101111
177 110001100101011001011001100010100010000110010100111110110100010010000111011001000010000100000000011101111
178 001001100100010001011011010010100000000110010110101110110100010010001111011001000010000000000100011101111
179 101101110100010001011011110010000000000110010110101110110100010010000111011001000010100100000000011101111
180 111001100100010001011001100011001000000110010111111110110100010010001111011001000010000100000001010101111
181 111001100100010001011001100001001000000110010111111110110100010010001111011001000010000100000001010101111
182 111001100100010001011001100001111000000110010101111110110100010010001111011001000010000100000001010101111
183 101001100100010001001101100011000000000100011101001110100100010110000111010001000010100000000000010101101
184 011101100100010000111101100010000000000101110111101101101100010010001110110101000010100000001000011000111
185 110001100100010001011001100010100000010101010110111110110100010010000111011001000010000100000000011101111
186 110001100100010001011001100011000000000110010110111110110100010010000111011001000010000100000000011101111
187 011101100100010000011101100010010000010101110111101111101100010010001111110101000100100000001000011100111
188 110001100101010001111001100010000000000101010110011110110100010011000111011001000010000100000000011101111
189 110001100100010001011001100001000000000110010110111110110100010010000111011001000010000100000000011101111
190 101101110100010001111001100010000010000110010110101110110100010010000111011001000010000000000100011101111
191 111001100100010001011011100011000000000110010110011000100100010010000111011001000010000100000000011101111
192 011101100100010000111100100010000000010101110111101111001100010010001111110101000010100000001000011100011
193 011101100100010000011100100010000000010101110111101111001100010010001111110101000010100000001000011100111
194 001001100100010000110001100010100000000110010110001100000100010010001010000101000010000100000000010100110
195 011101100100010000111100100010000000010101110101101111001100010010001111110101000010100000001000011000111
196 011101100100010000111100100010000000101010110101101111001100010010001111010101000010100000001000011100111
197 011101100100010000111100100010000000010101110101101111001100010010001111110101000010100000001000011000111
198 011101100100010000111100100010000000010101110111101101001100010010001111110101000010100000001000011100111
199 001001110100010000111000100010100000000101010110001110001100010010001111010101000010000100000000011101111
200 011101100100010001111100100010100000010101110111101111001100010010001111110101000010100000001000011100111
201 110001100101111000111001100010000001010001110101001001000100010010000110010001000010100000000000001100101
202 110101100100010000111011100010100000000110011100111011001100010010001101010111100010000011001000011101111
203 001101110100010000111001100110000000000101010110011110001100010010001101010001000010000100000000011101111
204 110101100001010000111001100010100000000101010110111001001100010010001101010011100010000010000000010101110
205 110101100100010000111001100011100000000101010110111010001100010010001101010111100010000010000000011101110
206 001001110100010000111001100010100000000101010110001110001100010010001111010101000010000100000000011101111
207 110001110100010001111011100010010000000110010110111110010100010010000111001101000010000100000100011101111
208 001001110100010000111001100010100000000110010110001100001100010010001110010101000010000100000000011100111
209 001001110100010000111001100011000000000101010110001100001100010010001111010101000010000100000000011101111
210 110101100100010000111001100010000000000110010110111011001100010010001101010101100010000010000000011101111
211 110101100100010000111001100110000000000101010110111011001100010010001101010111100010000010000000011101111
212 111001100101010001111011100001000000000101011101111110010110010010000111011001000010000101001100011101111
213 111001100100010001111011100010100000000101010111111110010110010010000111011001000010000100000100011101111
214 111001100100010001111011100010100000000110010111111110010110010010000111011001000010000100000100011101111
215 111001100100010001111011100001000000000101010111111110010110010010000111001001000010000100000100010001111
216 101001100101101001111001100001000000001001011100111110110100010010000100000001000010000100000100011001111
217 001101100111110000110101100010100000000110010011001011101100010010000101110101000000100000001000010100110
218 001101100111111000110101100010100000000110010111001011101100010010000101110101000001000000001000010100110
219 001101100111111000110101100010100000000101010111001011101100010010000101110101000000100000001000010100110
220 001101100111111000110101100010100000000101010111001011101100010010000101110101000000100000001000010100110
221 001101100111110000110101100010100000000101010111001011101100010010000101110101000000100000001000010100110
222 110001110111010010110101000000010000010010010110001010100110010010100001010001000000000000010010001101101
223 110001110111111010110111000000010000100100010110001010100110010010100001010001000000000010010010001101101
224 110001110111111010110111000000101000010001010110001010100110010010100001010001000000000010010010001101101
225 110001110111110010110111000000001000010001010110001010100110010010100001010001000010000010010010001101101
226 110001100111110010110111000000001000010001010110001010100110010010100001010001000000000010010010001101101
227 110001110111010010110100000000001000010001010110001010100110010010100001010001000000000010010010001101001
228 110001110111111000110000000001001000010001010110011010100110010010100011010001000010000100010010001101101
229 110001110111110010110100000000001000010001010110001010000110010010100001010001000000000010010010001100101
230 110101100101010000111000000010100000000101011100111011000100010010001101010101000010000010000000011101111
231 110001110110010000110111100001001000000101110110011010001101010010101001000101010000000010000100001101111
232 110001110110010000110111100001001000010001110110011010001101010010101001000101010000000010000100001101111
233 101001000111010000110111100000110000001001110110011010001100000010101001011101000000000010000100001101111
234 001101100101111000110001100010100000000101010110011110001100010010000101011101000000100000000100011101111
235 001101100101010000111011100010100000000101010110011110101100010010000111010101000000100000000100011101111
236 110001110111110000110001100001001000010010110110011010001101000010101001000101010000000010000100001001111
237 110001110111010000110000000001001000010001110110011010001101010010101001000101010000000010000100001001111
238 110001100101110001111000000001000000000101011110011110111100010010000111011101010010000100000100011101111
239 110001110101110001111011100001000000000101011110011110111100000000000111011101010010000101000000011101111
240 110001100101010001010001100001000000000101011110011010100100000000000111000001000010000100000000001100101
241 110001110101011001111011100001000000000101011110111110011100000000000111011101010010000101001000011101111
242 110001110101010001111011100001000000000101011110011110011100000000000111011101010010000101001000011101111
243 110001110101010001111011100001000000000101011110011110011100000000000111011101010010000101001000011101111
244 110001110100010001111011100001000000000101011110011110111100000000000111011101000010000101001000011101111
245 110001110100010001111001111001000000000101011110111110011100000000000111011101010010000101001000011101111
246 110001110101010001111011100001000000000101011110111110010100000000000111011001010010000101001000011101111
247 110001110101010001111011100001000000000101011110011110011100000000000111011101010010000101001000011101111
248 110001110101010001111011100010100000000110011110111110010100000000000111011001010010000101001000011101111
249 110001110101010001111011100001000000000110011110111110111100000000000111011101010010000101001000011101111
