# Supplementary material for: Non-linear genetic diversity and notable population differentiation caused by low gene flow of bermudagrass [Cynodon dactylon (L.) Pers.] along longitude gradients
Source: PeerJ. 2021 Aug 17;9:e11953. doi: 10.7717/peerj.11953 (PMC8378333; doi:10.7717/peerj.11953)
Supplement: Supplemental Information 4 [file peerj-09-11953-s004.txt]

# This example make an AMOVA analysis based on a
# haplotypes defined in an external file.
# Data source: Excoffier, L., Smouse, P., and Quattro, J., 1992, 
# Analysis of molecular variance inferred from metric distances 
# among DNA haplotypes: Application to  DNA restriction data, 
# Genetics 131:479-491.

[Profile]

		Title="A Sample File Designed To Compute an AMOVA by computing a distance matrix "
		NbSamples=13
		GenotypicData=0
		LocusSeparator=NONE
		DataType=SSR


[Data]	   

	[[HaplotypeDefinition]]

		HaplListName="56 DNA SSRs"
		#Data from Excoffier et al. 1992 Genetics 131:479-491
		HaplList= EXTERN "56hapdef5.txt"
	

	[[Samples]]

		SampleName="1"
		SampleSize=18
		SampleData= { 
			1 1
			2 1  
                                                3 1
			4 1 
                                                5 1
			6 1  
                                                7 1
			8 1   
                                                9 1
			10 1  
                                                11 1
			12 1 
                                                13 1
			14 1  
                                                15 1
			16 1
                                                17 1
			18 1                                    		
		}

		SampleName="2"
		SampleSize=20
		SampleData= {
			19 1 
			20 1
                                                21 1
			22 1  
                                                23 1
			24 1 
                                                25 1
			26 1  
                                                27 1
			28 1   
                                                29 1
			30 1  
                                                31 1
			32 1 
                                                33 1
			34 1  
                                                35 1
			36 1
                                                37 1
			38 1 
		}

                                SampleName="3"
		SampleSize=20
		SampleData= {
			39 1 
			40 1
                                                41 1
			42 1  
                                                43 1
			44 1 
                                                45 1
			46 1  
                                                47 1
			48 1   
                                                49 1
			50 1  
                                                51 1
			52 1 
                                                53 1
			54 1  
                                                55 1
			56 1
                                                57 1
			58 1
		}

                                SampleName="4"
		SampleSize=20
		SampleData= {
			59 1 
			60 1
                                                61 1
			62 1  
                                                63 1
			64 1 
                                                65 1
			66 1  
                                                67 1
			68 1   
                                                69 1
			70 1  
                                                71 1
			72 1 
                                                73 1
			74 1  
                                                75 1
			76 1
                                                77 1
			78 1
		}

                                SampleName="5"
		SampleSize=20
		SampleData= {
			79 1 
			80 1
                                                81 1
			82 1  
                                                83 1
			84 1 
                                                85 1
			86 1  
                                                87 1
			88 1   
                                                89 1
			90 1  
                                                91 1
			92 1 
                                                93 1
			94 1  
                                                95 1
			96 1
                                                97 1
			98 1
		}

                                SampleName="6"
		SampleSize=18
		SampleData= {
			99 1 
			100 1
                                                101 1
			102 1  
                                                103 1
			104 1 
                                                105 1
			106 1  
                                                107 1
			108 1   
                                                109 1
			110 1  
                                                111 1
			112 1 
                                                113 1
			114 1  
                                                115 1
			116 1
		}

                                SampleName="7"
		SampleSize=19
		SampleData= {
			117 1
                                                118 1 
			119 1
                                                120 1
			121 1  
                                                122 1
			123 1 
                                                124 1
			125 1  
                                                126 1
			127 1   
                                                128 1
			129 1  
                                                130 1
			131 1 
                                                132 1
			133 1 
                                                134 1
			135 1 
		}

                                SampleName="8"
		SampleSize=16
		SampleData= {			
                                                136 1
			137 1  
                                                138 1
			139 1 
                                                140 1
			141 1  
                                                142 1
			143 1   
                                                144 1
			145 1  
                                                146 1
			147 1 
                                                148 1
			149 1  
                                                150 1
			151 1                                               
		}

                                SampleName="9"
		SampleSize=20
		SampleData= {
                                                152 1 
			153 1
			154 1 
			155 1
                                                156 1
			157 1  
                                                158 1
			159 1 
                                                160 1
			161 1  
                                                162 1
			163 1   
                                                164 1
			165 1  
                                                166 1
			167 1 
                                                168 1
			169 1  
                                                170 1
			171 1                                                 
		}

                                SampleName="10"
		SampleSize=20
		SampleData= {
                                                172 1 
			173 1
			174 1 
			175 1
                                                176 1
			177 1  
                                                178 1
			179 1 
                                                180 1
			181 1  
                                                182 1
			183 1   
                                                184 1
			185 1  
                                                186 1
			187 1 
                                                188 1
			189 1  
                                                190 1
			191 1                                                
		}

                                SampleName="11"
		SampleSize=20
		SampleData= {
                                                192 1
			193 1 			
                                                194 1 
			195 1
                                                196 1
			197 1  
                                                198 1
			199 1 
                                                200 1
			201 1  
                                                202 1
			203 1   
                                                204 1
			205 1  
                                                206 1
			207 1 
                                                208 1
			209 1  
                                                210 1
			211 1 
		}

                                SampleName="12"
		SampleSize=18
		SampleData= {
			212 1 
			213 1
                                                214 1
			215 1  
                                                216 1
			217 1 
                                                218 1
			219 1  
                                                220 1
			221 1   
                                                222 1
			223 1  
                                                224 1
			225 1 
                                                226 1
			227 1  
                                                228 1
			229 1                                                 
		}

                                SampleName="13"
		SampleSize=18
		SampleData= {
			230 1 
			231 1
                                                232 1
			233 1  
                                                234 1
			235 1 
                                                236 1
			237 1  
                                                238 1
			239 1   
                                                240 1
			241 1  
                                                242 1
			243 1 
                                                244 1
			245 1  
                                                246 1
			247 1   
                                                248 1
			249 1                                                
		}

	#Definition of the group structure:
	[[Structure]]

		StructureName="New Edited Structure"
		NbGroups=1

		Group={
			"1"
                                                "2"
                                                "3"
			"4"
                                                "5"
                                                "6"
			"7"
                                                "8"
                                                "9"
			"10"
                                                "11"
                                                "12"
                                                "13"
		}

		
